# Supplementary material for: Risk Assessment of Lead and Cadmium Exposure Through Raw Milk Consumption from Small-Scale Dairy Systems in the Central Peruvian Andes
Source: Toxics. 2026 Apr 30;14(5):385. doi: 10.3390/toxics14050385 (PMC13211767; doi:10.3390/toxics14050385)
Supplement: Supplementary file 1 [file toxics-14-00385-s001.zip]

Archive with 1 entries (1 files):
- toxics-4231508-SI.pdf
